# Supplementary material for: Molecular Visualization of α-Proteobacterial RNA Using a Newly Developed Probe in Extracted Samples, Bacterial Cells, and Rice Root Tissues
Source: Microorganisms. 2026 Jun 17;14(6):1357. doi: 10.3390/microorganisms14061357 (PMC13305810; doi:10.3390/microorganisms14061357)
Supplement: Supplementary file 1 [file microorganisms-14-01357-s001.zip]

Archive with 1 entries (1 files):
- microorganisms-4360714-supplementary.pdf
